# Supplementary material for: Associations Between MicroRNA and Abdominal Aortic Aneurysm Diameter Differ by Sex
Source: Biomedicines. 2026 Feb 25;14(3):507. doi: 10.3390/biomedicines14030507 (PMC13024125; doi:10.3390/biomedicines14030507)
Supplement: Supplementary file 1 [file biomedicines-14-00507-s001.zip]

Archive with 1 entries (1 files):
- biomedicines-4115448-supplementary.xlsx
