# Supplementary material for: Associations Between MicroRNA and Abdominal Aortic Aneurysm Diameter Differ by Sex
Source: Biomedicines. 2026 Feb 25;14(3):507. doi: 10.3390/biomedicines14030507 (PMC13024125; doi:10.3390/biomedicines14030507)
Supplement: Supplementary file 1 [file biomedicines-14-00507-s001.zip › biomedicines-4115448-supplementary.xlsx]

## Sheet: sheet 1
Table S1
mir10b						mir21						mir24						mir93						mir194						mir125						mir326						mir335						mir451
Parameter	Estimate	95%CI low	95%CI high	t value	unadj. p-value	Parameter	Estimate	95%CI low	95%CI high	t value	unadj. p-value	Parameter	Estimate	95%CI low	95%CI high	t value	unadj. p-value	Parameter	Estimate	95%CI low	95%CI high	t value	unadj. p-value	Parameter	Estimate	95%CI low	95%CI high	t value	unadj. p-value	Parameter	Estimate	95%CI low	95%CI high	t value	unadj. p-value	Parameter	Estimate	95%CI low	95%CI high	t value	unadj. p-value	Parameter	Estimate	95%CI low	95%CI high	t value	unadj. p-value	Parameter	Estimate
(Intercept)	0.43	-2.88	3.74	0.256	0.798	(Intercept)	2.42	-0.52	5.36	1.62	0.106	(Intercept)	1.18	-1.73	4.09	0.8	0.425	(Intercept)	2.14	-0.618	4.9	1.53	0.128	(Intercept)	0.871	-2.13	3.87	0.573	0.568	(Intercept)	0.107	-2.88	3.09	0.0708	0.944	(Intercept)	1.02	-1.98	4.02	0.672	0.503	(Intercept)	1.21	-1.74	4.16	0.81	0.419	(Intercept)	2.73
Diameter	-0.0612	-0.294	0.172	-0.518	0.605	Diameter	-0.0632	-0.27	0.144	-0.602	0.548	Diameter	-0.0568	-0.262	0.148	-0.548	0.585	Diameter	-0.0394	-0.234	0.155	-0.4	0.689	Diameter	-0.0335	-0.245	0.178	-0.313	0.755	Diameter	0.0926	-0.118	0.303	0.868	0.386	Diameter	-0.145	-0.356	0.0659	-1.36	0.177	Diameter	0.0622	-0.145	0.27	0.591	0.555	Diameter	0.00722
Sex (Man)	-0.149	-0.486	0.188	-0.871	0.385	Sex (Man)	-0.171	-0.47	0.129	-1.12	0.262	Sex (Man)	0.0225	-0.273	0.318	0.15	0.881	Sex (Man)	0.0655	-0.215	0.346	0.46	0.646	Sex (Man)	0.264	-0.0414	0.569	1.71	0.0898	Sex (Man)	0.227	-0.0768	0.531	1.47	0.142	Sex (Man)	-0.145	-0.45	0.16	-0.937	0.35	Sex (Man)	0.0736	-0.226	0.374	0.484	0.629	Sex (Man)	0.27
Age	-0.00487	-0.0494	0.0396	-0.216	0.829	Age	-0.0346	-0.0741	0.00489	-1.73	0.0856	Age	-0.0196	-0.0587	0.0195	-0.989	0.324	Age	-0.0334	-0.0705	0.00367	-1.78	0.0771	Age	-0.0158	-0.0561	0.0245	-0.775	0.44	Age	-0.011	-0.0511	0.0291	-0.541	0.589	Age	-0.0143	-0.0546	0.0259	-0.703	0.483	Age	-0.0188	-0.0584	0.0208	-0.935	0.351	Age	-0.0405
Previous smoker	-0.07	-0.436	0.296	-0.377	0.706	Previous smoker	0.0307	-0.294	0.355	0.186	0.852	Previous smoker	0.0843	-0.237	0.405	0.518	0.605	Previous smoker	0.08	-0.225	0.385	0.518	0.605	Previous smoker	0.116	-0.215	0.447	0.69	0.491	Previous smoker	0.142	-0.188	0.471	0.846	0.399	Previous smoker	-0.0847	-0.416	0.246	-0.505	0.614	Previous smoker	-0.102	-0.428	0.223	-0.619	0.537	Previous smoker	0.0327
Current smoker	0.111	-0.379	0.601	0.446	0.656	Current smoker	-0.254	-0.689	0.181	-1.15	0.25	Current smoker	-0.17	-0.601	0.26	-0.781	0.436	Current smoker	-0.106	-0.514	0.303	-0.51	0.611	Current smoker	0.0584	-0.385	0.502	0.26	0.795	Current smoker	-0.0341	-0.476	0.408	-0.152	0.879	Current smoker	-0.252	-0.696	0.191	-1.12	0.263	Current smoker	-0.238	-0.675	0.198	-1.08	0.282	Current smoker	0.334
CAD	-0.151	-0.475	0.174	-0.914	0.362	CAD	0.107	-0.182	0.395	0.73	0.466	CAD	0.159	-0.126	0.444	1.1	0.272	CAD	0.169	-0.101	0.44	1.23	0.218	CAD	0.448	0.154	0.742	3	0.00302	CAD	0.0238	-0.269	0.317	0.16	0.873	CAD	0.157	-0.137	0.451	1.05	0.294	CAD	0.0251	-0.264	0.314	0.171	0.864	CAD	0.392
Hypertension	-0.0772	-0.347	0.192	-0.566	0.572	Hypertension	0.0376	-0.202	0.277	0.31	0.757	Hypertension	0.0748	-0.162	0.311	0.624	0.533	Hypertension	0.0527	-0.172	0.277	0.463	0.644	Hypertension	0.0852	-0.159	0.329	0.689	0.492	Hypertension	-0.0946	-0.338	0.148	-0.768	0.443	Hypertension	0.196	-0.0475	0.44	1.59	0.114	Hypertension	0.0271	-0.213	0.267	0.223	0.824	Hypertension	-0.244
Hypercholesterolemia	0.179	-0.131	0.488	1.14	0.257	Hypercholesterolemia	0.186	-0.0893	0.461	1.33	0.184	Hypercholesterolemia	0.112	-0.16	0.384	0.814	0.416	Hypercholesterolemia	0.121	-0.137	0.379	0.923	0.357	Hypercholesterolemia	0.0683	-0.212	0.349	0.48	0.632	Hypercholesterolemia	0.0558	-0.224	0.335	0.393	0.694	Hypercholesterolemia	0.0705	-0.21	0.351	0.496	0.621	Hypercholesterolemia	0.0699	-0.206	0.346	0.5	0.618	Hypercholesterolemia	0.0315
CVD	-0.0693	-0.416	0.277	-0.395	0.693	CVD	0.051	-0.257	0.359	0.327	0.744	CVD	-0.0089	-0.313	0.295	-0.0577	0.954	CVD	-0.0464	-0.335	0.242	-0.317	0.752	CVD	-0.0531	-0.367	0.261	-0.334	0.739	CVD	-0.124	-0.436	0.189	-0.781	0.436	CVD	-0.0238	-0.337	0.29	-0.15	0.881	CVD	-0.079	-0.388	0.23	-0.505	0.614	CVD	-0.0408
Claudication	-0.0473	-0.567	0.472	-0.18	0.858	Claudication	-0.03	-0.491	0.431	-0.128	0.898	Claudication	0.000665	-0.456	0.457	0.00287	0.998	Claudication	-0.0361	-0.469	0.397	-0.165	0.869	Claudication	-0.167	-0.638	0.303	-0.702	0.484	Claudication	-0.163	-0.632	0.306	-0.685	0.494	Claudication	0.0601	-0.41	0.53	0.252	0.801	Claudication	0.098	-0.365	0.561	0.418	0.677	Claudication	-0.4
COPD	-0.181	-0.556	0.194	-0.954	0.341	COPD	0.1	-0.233	0.433	0.593	0.554	COPD	0.0883	-0.241	0.417	0.529	0.597	COPD	0.0945	-0.218	0.407	0.597	0.551	COPD	-0.0224	-0.362	0.317	-0.13	0.897	COPD	-0.0713	-0.409	0.267	-0.416	0.678	COPD	0.0901	-0.249	0.429	0.524	0.601	COPD	0.0651	-0.269	0.399	0.385	0.701	COPD	0.00699
Diabetes	0.073	-0.261	0.407	0.431	0.667	Diabetes	-0.125	-0.421	0.172	-0.829	0.408	Diabetes	-0.138	-0.432	0.155	-0.931	0.353	Diabetes	-0.124	-0.402	0.155	-0.875	0.382	Diabetes	-0.0917	-0.394	0.211	-0.598	0.551	Diabetes	-0.11	-0.411	0.191	-0.72	0.473	Diabetes	-0.217	-0.519	0.0859	-1.41	0.159	Diabetes	-0.143	-0.441	0.154	-0.949	0.344	Diabetes	0.0286
Renal failure	0.127	-0.674	0.928	0.313	0.755	Renal failure	-0.29	-1	0.422	-0.803	0.423	Renal failure	-0.228	-0.931	0.476	-0.638	0.524	Renal failure	-0.188	-0.855	0.48	-0.555	0.58	Renal failure	0.0752	-0.651	0.801	0.204	0.838	Renal failure	-0.31	-1.03	0.413	-0.846	0.399	Renal failure	-0.215	-0.94	0.51	-0.585	0.559	Renal failure	-0.158	-0.872	0.555	-0.438	0.662	Renal failure	0.272
Tretment-Statins	0.0247	-0.272	0.322	0.164	0.87	Tretment-Statins	-0.24	-0.503	0.0239	-1.79	0.0744	Tretment-Statins	-0.257	-0.518	0.00373	-1.94	0.0533	Tretment-Statins	-0.192	-0.439	0.0556	-1.53	0.128	Tretment-Statins	-0.216	-0.485	0.0533	-1.58	0.115	Tretment-Statins	-0.0286	-0.296	0.239	-0.211	0.833	Tretment-Statins	-0.236	-0.505	0.0327	-1.73	0.0848	Tretment-Statins	-0.181	-0.445	0.0835	-1.35	0.179	Tretment-Statins	0.0691
Treatment-ASA	-0.00393	-0.28	0.272	-0.0281	0.978	Treatment-ASA	-0.114	-0.359	0.131	-0.918	0.36	Treatment-ASA	-0.0957	-0.338	0.146	-0.779	0.437	Treatment-ASA	-0.0482	-0.278	0.182	-0.414	0.679	Treatment-ASA	-0.135	-0.385	0.114	-1.07	0.287	Treatment-ASA	0.0391	-0.21	0.288	0.31	0.757	Treatment-ASA	-0.141	-0.39	0.109	-1.11	0.268	Treatment-ASA	-0.0356	-0.281	0.21	-0.286	0.775	Treatment-ASA	0.0234
Interaction Sex:Diameter	0.0496	-0.269	0.369	0.307	0.759	Interaction Sex:Diameter	-0.371	-0.654	-0.0878	-2.58	0.0105	Interaction Sex:Diameter	-0.489	-0.769	-0.209	-3.45	0.000699	Interaction Sex:Diameter	-0.545	-0.81	-0.279	-4.04	7.69e-05	Interaction Sex:Diameter	-0.498	-0.787	-0.209	-3.4	0.000815	Interaction Sex:Diameter	-0.499	-0.786	-0.211	-3.42	0.00077	Interaction Sex:Diameter	-0.181	-0.469	0.108	-1.24	0.218	Interaction Sex:Diameter	-0.405	-0.689	-0.121	-2.81	0.00546	Interaction Sex:Diameter	-0.2
[truncated: 52 more columns]
